# Supplementary material for: High-Throughput Preparation and High-Throughput Detection of Polymer-Dispersed Liquid Crystals Based on Ink-Jet Printing and Grayscale Value Analysis
Source: Molecules. 2023 Feb 28;28(5):2253. doi: 10.3390/molecules28052253 (PMC10005514; doi:10.3390/molecules28052253)
Supplement: Supplementary file 1 [file molecules-28-02253-s001.zip]

Archive with 1 entries (1 files):
- molecules-2155521-supplementary.pdf
